# Supplementary material for: Gravity-Sensing Tissues for Gravitropism Are Required for “Anti-Gravitropic” Phenotypes of lzy Multiple Mutants in Arabidopsis
Source: Plants (Basel). 2020 May 12;9(5):615. doi: 10.3390/plants9050615 (PMC7286026; doi:10.3390/plants9050615)
Supplement: Supplementary file 1 [file plants-09-00615-s001.zip]

Archive with 8 entries (8 files):
- plants-774576-supplementary/~$ants-774576-Supplementary_Figures.docx
- plants-774576-supplementary/plants-774576-Supplementary_Figures.docx
- plants-774576-supplementary/Video S1_Col.mov
- plants-774576-supplementary/Video S2_lzy123.mov
- plants-774576-supplementary/Video S3_pgm.mov
- plants-774576-supplementary/Video S4_lzy123pgm.mov
- plants-774576-supplementary/Video S5_eal1.mov
- plants-774576-supplementary/Video S6_lzy123eal1.mov
